# Supplementary material for: Biallelic VARS variants cause developmental encephalopathy with microcephaly that is recapitulated in vars knockout zebrafish
Source: Nat Commun. 2019 Feb 12;10:708. doi: 10.1038/s41467-018-07953-w (PMC6372652; doi:10.1038/s41467-018-07953-w)
Supplement: Supplementary file 4 — Supplementary Data 1 [file 41467_2018_7953_MOESM4_ESM.xlsx]

## Sheet: Sheet1
	Family 1 p.Leu434Val/p.Gly822Ser		Family 2 p.Gln400Pro/ p.Arg442Gln	Family 3 p.Leu78Argfs*35/p.Arg942Gln		Family 4 (Karaca et al 2015) p.Leu885Phe, hom		Family 5 (Karaca et al 2015) p.Arg1058Gln, hom	Family 6 p.Arg404Trp, hom	Family 7 p.Arg404Trp, hom
	Patient 1	Patient 2	Patient 3	Patient 4	Patient 5	Patient 6	Patient 7	Patient 8	Patient 9	Patient 10
origin/ethnicity	Germany/Caucasian		US/Caucasian	US/Caucasian		Turkey/Kurdish		Turkey/Kurdish	Germany/Jordan ancestry	Israel/Arab ancestry
age, gender	14 yr , m	6 yr, m	2 yr, m	13 yr , m	11 yr , f	6 yr , f	3 yr, f	3 yr , f	11 mo , f	3 yr , f (deceased)
family history	(questionable) szs in extended family, healthy parents		paternal uncle with Down syndrome and paternal female relative with ASD and de novo chr9/X translocation, healthy parents	paternal family history of ID and DD; maternal great uncle with mental impairment, healthy parents		no family history of ID and/or szs, healthy parents		no family history of DD/ID and/or szs, healthy parents	no family history of DD/ID and/or szs, healthy parents	no family history of DD/ID and/or szs, healthy parents
consanguinity	no		no	no		yes		yes	yes	yes
Development
birth + biometry	C/S at 32 wk GA because of placenta abruption (Apgar 2/8/8) W: 1750 g (-0.2 SD), L: 40 cm (-0.1 SD), HCC 29,5 cm (-0.6 SD)	normal birth W:2780 g (-1.3 SD), L: 45 cm (-1.9 SD), HCC: 32 cm (-1.7 SD)	W: 3515 g (0 SD), L: 49.5 cm (-0.2 SD), HCC: 35.5 cm (-0.2 SD)	W: 3657g (+0.2 SD), L: 54.6 cm (+0.8 SD), HCC: 37cm at 2 mo (-1.7 SD)	W: 3459 g (+0.1 SD), L: 48 cm (-0.5 SD), HCC: 33.5 cm (-0.8 SD)	normal birth, n/a	normal birth, n/a	n/a	IUGR noted before a term birth W: 2270 g (-2.1 SD), L: 47 cm (-1 SD), HCC 30 cm (-3.4 SD)	IUGR, microcephaly and olygohydramnios noted during pregnancy, C/S at 37wk, breech presentation W: 1550g (- 2.6D) L: 44 cm (- 0.8 SD), HCC: 28.5 cm (- 2.9 SD)
early development -regression/stagnation	global DD	global DD	global DD, possible developmental regression noted by mother at 9mo: reported patient was no longer holding up head/ pushing up on arm while prone	normal neonatal course, sat at 18 mo, bunny hop type of crawling at 2.5 yr, no regression	normal neonatal course, first concerns about DD and head growth at 6 mo, no regression	DD and microcephaly noted since early mo of life	DD and microcephaly noted since early mo of life	first evaluation at age 2.5 yr because of szs and DD, parents stated szs and development had worsened over last 6 mo	first presentation post-natally because of growth restriction, primary microcephaly, anemia, and liver enlargement,with subsequent DD and failure to thrive	first presentation at 2 d with szs, microcephaly, anemia at birth and metabolic acidosis, at 2 m lack of eye contact and pursuit noticed, subsequent evolution to global DD and failure to thrive
gait	does not walk	does not walk	3	walks independently since age 7 yr, poor balance, wide based gait	pulled to standing at 15 mo (never crawled), walked with one-hand support at 5 yr, walks independently since age 10 yr	does not walk	does not walk	does not walk	n/a	does not walk
speech	does not speak	does not speak	does not speak, making more sounds at last FU	does not speak (babbles, follows simple commands)	does not speak (babbles, follows simple commands)	does not speak	does not speak	does not speak	n/a	does not speak
degree of DD/ ID (mild-mod-severe-profound)	severe ID	severe ID	severe DD	severe ID	severe ID	severe ID	severe ID	severe ID	significant DD, unable to sit independently or crawl, does not roll over, poor head control, does not reach for objects	profound ID, unable to roll, no eye contact/not following, no interaction with environment
behavioral/ psychiatric problems	intermittently crying, possibly because of pain/reflux	intermittently crying		concentration issues		n/a	n/a	n/a		intermittently crying
Epilepsy
age and sz type at onset	5 mo - tonic szs (sometimes with head deviation and some clonic activity limbs)	5 wk - myoclonia, focal tonic	16 d - eye blinking for 10-30 seconds	no szs	no szs	4 mo - GTC	4.5 mo - GTC	2 yr - GTC	8 mo - myoclonia, few GTC szs	2 d - GTC
other seizure types	myoclonia, "atypical absences", GTC	focal clonic, shifting lateralisation	focal clonic szs in clusters, shifting lateralization, bilateral TC	n/a	n/a	n/a	n/a	n/a	n/a	myoclonia
first EEG	3 yr 2 mo - slow background, intermittent modified HS	13 mo - multifocal sh-w, migrating focal szs	1 mo - normal	normal	normal	generalised epileptic activity	generalised epileptic activity	2.5 yr - epileptic activity, asymmetric	slow background	5 mo - slow background with generalised epileptic discharges
EEG at follow up	slow background, few multifocal sh-w	low amplitude, few multifocal sh-w	2 mo - abnormal nos; 9 mo and 20 mo - normal			n/a	n/a	n/a	n/a	slow background
last EEG	13 yr 8 mo - slow background, few multifocal sh-w	6 yr 10 mo - disorganised background, absence of sleep architecture	2 yr 9 mo - focal epileptiform discharges in sleep with R temporal emphasis			n/a	n/a	n/a	n/a	2.5 yr - slow background with generalised epileptic discharges
AED/ treatment used and response (underlined AED at last FU)	STM, vit B6, TPM: no effect, PB: sz-free for some mo, VGB: provocation, CS: major improvement, LTG, LEV: improvement	LEV, PB, TPM, VGB, STM, RTG: no effect, LTG: worsening; Br: n/a, VPA: worsening, vit B6/P-5-P: transient effect, CS: major improvement, STP, CLB: improvement	LEV: transient sz free, add-on PB: transient control, add-on TPM + increase dose LEV: sz free, weaned of PB after	n/a	n/a	VPA: decreased sz frequency	VPA + CBZ +VGB: decreased sz frequency	PB, CLN: significantly decreased sz frequency	PB	PB: decreased sz frequency, VPA, LEV, TPM: partial response
seizure outcome	ongoing szs (GTC sz every mo/ few mo)	ongoing szs (brief nocturnal tonic szs)	sz free since age 7 mo	n/a	n/a	ongoing szs (1/mo)	ongoing szs (2/mo)	sz control at 3 yr	sz control at 11 mo	ongoing szs (4-6/d) until decease at age 3 yr
Additional features + brain MRI
on examination	axial hypotonia, spasticity, dystonia	spasticity	truncal hypotonia with some peripheral hypertonia, sleep disturbance	spasticity, brisk reflexes, and upgoing plantars, ataxic gait, severe sleep disturbances - Angelman-like (based on happy demeanor and gait)	spasticity, brisk reflexes, ataxic gait, severe sleep disturbances - Angelman-like (based on happy demeanor and gait)	n/a	n/a	n/a	hypotonia with poor head control	truncal hypotonia, spastic quadriplegia, hx of nystagmus
dysmorphic features	microcephaly	microcephaly	microcephaly	microcephaly, large ears, somewhat short palpebral fissures	microcephaly, broad mouth with full lips, large ears, upslanted palpable fissures	microcephaly	microcephaly	microcephaly	microcephaly	microcephaly
biometry at last FU	14 yr 9 mo: W: 26,7 kg (-5 SD), L 133 cm (-4 SD), HCC: 45 cm (-6.4 SD)	6 yr 10 mo: W:14,9 kg (-3.7 SD) L: 98 cm (-4.3 SD), HCC: 42 cm (-7.4 SD)	2 yr 9 mo: W: 11.34 kg (-1.9 SD) L: 86.3 cm (-2.1 SD) HCC: 44.5 cm (-2.9 SD)	13.5 yr: W: 36 kg (-1.7 SD), L: 145 cm (-2.1 SD), HCC: 49 cm (-3.8 SD)	11.5 yr: W: 32 kg (-1 SD), L:134 cm (-3.7 SD), HCC: 48.5 cm (-3.5 SD)	W, L, HCC <p3 (<-2 SD)	W, L, HCC <p3 (<-2 SD)	W, L, HCC <p3 (<-2 SD)	11 mo: W: 6.05 kg (-3.9 SD), L: 62 cm (-3.6 SD), HCC: 36.8 cm (-6.9 SD)	2.5 yrs: W: 9.2 kg (-3.6 SD) L: 78 cm (-3.4 SD) HCC: 37 cm (-6.6 SD)
other (systemic) features		osteopenia, hypothyroidism, cryptorchydism, food intolerances	hx of GERD, laryingomalacia/cyclic vomiting, microcytic hypochromic anemia	bilateral coxa valga deformity	n/a	n/a	n/a	severe pneumonia at age 3 yr	microcytic anemia and hepatosplenomegaly noted after birth, at age 11 mo, hematological changes normalized but persisting hepatosplenomegaly, recurrent vomiting	anemia and metabolic acidosis at birth, gastrostomy (tube feeding), patient deceased at age 3 yr due to septic shock (no hx of immunodeficiency)
brain MRI	7 mo - mildly delayed myelination 1 yr 7 mo - temporal + occipital myelination defect, CC atrophy, mild cerebellar hypoplasia 3 yr - similar findings, MRS normal	3 mo - delayed myelination, cerebral atrophy	1 mo (+C ) - broad sylvian fissure, small left connatal cysts, otherwise normal 2 mo - broad sylvian fissures, enlargement of extra-axial spaces with subtle, subdural collections; subtle hyperintensity bilateral frontal WM, L>R; MRS within normal range 10 mo - cerebral atrophy, prominent signal abnormality in the WM and subtle signal abnormality in bilateral globus pallidus; normal MRS 14 mo - su…	6 mo - normal 14 mo - slightly open opercula bilaterally, questionable terminal lack of myelination in the posterior WM near the ventricle 3 yr - mega cisterna magna, otherwise unremarkable	21 mo - normal	9 mo - cortical atrophy, partial agenesis CC	11 mo - cortical atrophy, partial agenesis CC	2 yr - cortical atrophy, basal ganglia hyperintensity	11 mo - supratentorial brain atrophy	4 mo - thin CC, generalized cortical atrophy
other metabolic/genetic testing	metabolic screening within normal limits; CDG-screening normal; chromosomal analysis + subtelomer-screening normal; EE gene panel (~2012) normal; VEP+OAE normal	micro array: normal	metabolic screening within normal limits; micro array: htz 69.89 kb del chr.2p21 (VUS); mitochondrial DNA seq and CNV testing negative; muscle biopsy: normal histology, electron microscopy and activity of electron transport complexes I,II,III,IV	metabolic screening within normal limits; microarray, karyotype, UBE3A, methylation PCR for Prader-Willi/Angelman syndrome and FISH test for telomeric deletions: all negative	metabolic screening within normal limits; chromosomal microarray, karyotype, MECP2, UBE3A gene: all negative	metabolic screening within normal limits, karyotyping, tandem MS: negative	metabolic screening within normal limits, karyotyping, tandem MS: negative	metabolic screening within normal limits, tandem MS negative	metabolic screening within normal range; Shwachman–Diamond and Pearson syndrome excluded	metabolic screening within normal limits, CDG-screening normal; normal CMA
Clinical Diagnosis	DEE + microcephaly	DEE (EIMFS) + microcephaly	DEE + microcephaly	DE + microcephaly	DE + microcephaly	DEE + microcephaly	DEE + microcephaly	DEE + microcephaly	DEE + microcephaly	DEE + microcephaly
Abbreviations	AED: anti-epileptic drugs, ASD: autism spectrum disorder, AR: autosomal recessive; BW: birth weight, CC: corpus callosum, C/S: caesarian section, d: days, DD: developmental delay, DE: developmental encephalopathy, DEE: developmental and epileptic encephalopathy, EIEE: early infantile epileptic encephalopathy, EIMFS: epilepsy of infancy with migrating focal szs, GA: gestational age, GTC: generaliz…
AED	Br: bromide, CS: corticosteroids, CLB: clobazam, CLN: clonazepam, CBZ: carbamazepine, LEV: levetiracetam, LTG: lamotrigine, P-5-P: pyridoxal 5′ phosphate, PB: phenobarbital, SLT: sulthiam, STP: stiripentol, TPM: topiramate, VGB: vigabatrin, vit B6: pyridoxin, VPA: valproic acid
SD biometry calculated with https://peditools.org/growthinfant/, https://peditools.org/growthpedi/, http://www.simulconsult.com/resources/measurement.html?type=head (biometry at birth corrected for GA)
